# Supplementary material for: Neuroprotective and Neurotrophic Potential of Flammulina velutipes Extracts in Primary Hippocampal Neuronal Culture
Source: Nutrients. 2025 Sep 30;17(19):3107. doi: 10.3390/nu17193107 (PMC12526165; doi:10.3390/nu17193107)
Supplement: Supplementary file 1 [file nutrients-17-03107-s001.zip]

Archive with 1 entries (1 files):
- nutrients-3820909-supplementary.pdf
